# Supplementary material for: Peripherally-derived LGI1-reactive monoclonal antibodies cause epileptic seizures in vivo
Source: Brain. 2024 Apr 25;147(8):2636–42. doi: 10.1093/brain/awae129 (PMC11292903; doi:10.1093/brain/awae129)
Supplement: awae129_Supplementary_Data [file awae129_supplementary_data.zip]

Archive with 4 entries (4 files):
- brain-2023-02088-File005.pdf
- brain-2023-02088-File006.mp4
- brain-2023-02088-File007.mp4
- brain-2023-02088-File008.mp4
